# Supplementary material for: Understanding Marine Biodegradation of Bio-Based Oligoesters and Plasticizers
Source: Polymers (Basel). 2023 Mar 20;15(6):1536. doi: 10.3390/polym15061536 (PMC10054732; doi:10.3390/polym15061536)
Supplement: Supplementary file 1 [file polymers-15-01536-s001.zip]

Archive with 1 entries (1 files):
- polymers-2244074-supplementary.pdf
